# Supplementary material for: Systematic Review of Ozone Effects on Human Lung Function, 2013 Through 2020
Source: Chest. 2021 Aug 10;161(1):190–201. doi: 10.1016/j.chest.2021.07.2170 (PMC8783034; doi:10.1016/j.chest.2021.07.2170)
Supplement: e-Online Data [file mmc2.xlsx]

## Sheet: NOS-Case-Control
Case-Control
1=yes, 0 = no
	Selection										Comparability		Exposure
	1) Is the case definition adequate?			2) Representative-ness of the cases		3) Selection of Controls			4) definition of controls		1) Comparability of cases and controls on the basis of the design or analysis		1) Ascertainment of exposure					2) Same method of ascertainment for cases and controls		3) Non-response rate
Study	a) yes, with indepen-dant valida-tion*	b) yes, eg record linkage or based on self report	c) no descri-ption	a) consec-utive or obviously represent-ative series of cases*	b) potential for selection biases or not stated	a) comm-unity controls*	b) hospital controls	c) no descript-ion	a) no history of disease (end-point)*	b) no descrip-tion of source	a) study controls for other air pollutants* For this item, the included papers had to control for other air pollutants within the ozone analysis from which estimates were reported.	b) study controls for SES* For this item, the included papers had to control for SES within the ozone analysis from which estimates were reported.	a) secure record (eg surgical records)* For this review, this implies an exposure collected or modeled at a level smaller than the community (eg. individual measurments or modeling at the residential address)	b) structured interview where blind to case/ control status*	c) interview not blinded to case/control status For this review, this category was used for exposure collected or modeled at a community level or higher (eg. school where many of the subjects attend, or single city monitor used)	d) written self report or medical record only	e) no descrip-tion	a) yes*	b) no	a) same rate for both groups*	b) non-respond-ents described	c) rate different and no desig-nation	Total Stars for Selection	Total Stars for Compar-ability	Total Stars for Exposure	Overall Total
Hasunuma et al 2018	0	1	0	0	1	1	0	0	1	0	1	1	0	0	1	0	0	1	0	1	0	0	3	2	2	7

## Sheet: NOS-Cohorts
Cohort	Selection													Comparability		Outcome
1=yes, 0=no	1) Representativeness of the exposed cohort				2) Selection of the non-exposed cohort			3) Ascertainment of exposure				4) demonstration that outcome of interest was not present at the start of the study		1) Comparability of cohorts on the basis of the design or analysis		1) Ascertainment of outcome				2) Was follow-up long enough for outcomes to occur		3) Adequacy of follow up of cohorts
Study	a) truly representative of the average _____ in the community*	b) somewhat representative of the average _____ in the community*	c) selected group of users eg nurses, volunteers	d) no description of the derivation of the cohort	a) drawn from the same community as the exposed cohort*	b) drawn from a different source	c) no description of the derivation of the non-exposed cohort	a) secure record (eg surgical records)* For this review, this implies an exposure collected or modeled at a level smaller than the community (eg. individual measurments or modeling at the residential address)	b) structured interview	c) written self report For this review, this category was used for exposure collected or modeled at a community level or higher (eg. school where many of the subjects attend, or single city monitor used)	d) no description	a) yes*	b) no	a) study controls for other air pollutants* For this item, the included papers had to control for other air pollutants within the ozone analysis from which estimates were reported.	b) study controls for SES* For this item, the included papers had to control for SES within the ozone analysis from which estimates were reported.	a) indepen-dent blind assess-ment*	b) record linkage*	c) self report	d) no descrip-tion	a) yes(select an adequate follow up period for outcome of interest)*	b) no	a) complete follow up- all subjects accounted for*	b) subjects lost to follow up unlikely to introduce bias- small number lost -> 85% follow up, or descrip-tion of those lost *	c) follow up rate <85% and no descrip-tion of those lost	d) no state-ment	Total Stars for Selection	Total Stars for Compar-ability	Total Stars for Outcome	Overall Total
Altug et al 2013	1	0	0	0	1	0	0	1	0	0	0	0	1	1	1	1	0	0	0	1	0	0	0	0	1	3	2	2	7
Barbone et al 2019	1	0	0	0	1	0	0	0	0	1	0	1	0	1	1	1	0	0	0	1	0	0	0	1	0	3	2	2	7
Benmerad et al 2017- lung transplant recipients	0	0	1	0	1	0	0	1	0	0	0	1	0	0	0	1	0	0	0	1	0	0	0	1	0	3	0	2	5
Bräuner et al 2016	0	0	1	0	1	0	0	1	0	0	0	1	0	0	0	1	0	0	0	1	0	0	1	0	0	3	0	3	6
Chang et al 2019	0	0	1	0	1	0	0	1	0	0	0	1	0	0	0	1	0	0	0	1	0	1	0	0	0	3	0	3	6
Chen et al 2016 (Envronmental Research)	0	1	0	0	1	0	0	1	0	0	0	1	0	0	1	1	0	0	0	1	0	0	1	0	0	4	1	3	8
Day et al 2017	0	0	1	0	1	0	0	1	0	0	0	1	0	1	0	1	0	0	0	1	0	0	1	0	0	3	1	3	7
Dimakopoulou et al 2020	1	0	0	0	1	0	0	1	0	0	0	1	0	1	1	1	0	0	0	1	0	0	0	0	1	4	2	2	8
Fernandez-Plata et al 2016	1	0	0	0	1	0	0	1	0	0	0	1	0	0	0	1	0	0	0	1	0	0	0	0	1	4	0	2	6
Fuertes et al 2015	0	1	0	0	1	0	0	0	0	1	0	0	1	0	1	1	0	0	0	1	0	0	0	1	0	2	1	2	5
Gauderman et al 2015/Gilliland et al 2017	1	0	0	0	0	1	0	0	0	1	0	1	0	0	0	1	0	0	0	1	0	0	0	1	0	2	0	2	4
Hernandez et al 2020	0	0	1	0	1	0	0	1	0	0	0	1	0	1	0	1	0	0	0	1	0	1	0	0	0	3	1	3	7
Huang et al 2019	0	0	1	0	1	0	0	1	0	0	0	1	0	1	0	1	0	0	0	1	0	0	1	0	0	3	1	3	7
Hwang et al 2015	1	0	0	0	1	0	0	1	0	0	0	1	0	1	1	1	0	0	0	1	0	0	1	0	0	4	2	3	9
Ierodiakonou et al 2016	0	0	1	0	1	0	0	0	0	1	0	1	0	0	0	1	0	0	0	1	0	0	1	0	0	2	0	3	5
Int Panis et al 2017	0	1	1	0	1	0	0	1	0	0	0	0	1	0	0	1	0	0	0	1	0	0	0	0	1	3	0	2	5
Johannson et al 2018	0	0	1	0	1	0	0	1	0	0	0	0	1	0	0	0	0	1	0	1	0	0	0	0	1	2	0	1	3
Karakatsani et al 2017	1	0	0	0	1	0	0	1	0	0	0	0	1	1	1	1	0	0	0	1	0	0	0	0	1	3	2	2	7
Kariisa et al 2015	0	0	1	0	1	0	0	0	0	1	0	1	0	0	1	1	0	0	0	1	0	0	1	0	0	2	1	3	6
Kurai et al 2018	1	0	0	0	1	0	0	0	0	1	0	1	0	1	0	0	0	1	0	1	0	1	0	0	0	3	1	2	6
Lepeule et al 2014	0	0	1	0	1	0	0	0	0	1	0	0	1	0	1	1	0	0	0	1	0	0	0	1	0	1	1	2	4
Li et al 2016	0	1	0	0	1	0	0	0	0	1	0	1	0	1	1	1	0	0	0	1	0	0	0	1	0	3	2	2	7
Li et al 2018	0	0	1	0	1	0	0	0	0	1	0	1	0	1	0	1	0	0	0	1	0	1	0	0	0	2	1	3	6
Liu et al 2018	0	0	1	0	1	0	0	1	0	0	0	1	0	0	0	1	0	0	0	1	0	0	0	0	1	3	0	2	5
Martenies et al 2020	0	0	1	0	1	0	0	0	0	1	0	1	0	0	0	1	0	0	0	1	0	0	0	0	1	2	0	2	4
Moreno-Macias et al 2013	0	0	1	0	1	0	0	1	0	0	0	1	0	0	0	1	0	0	0	1	0	0	0	0	1	3	0	2	5
Neophytou et al 2016	0	0	1	0	1	0	0	1	0	0	0	0	1	0	1	1	0	0	0	1	0	0	0	0	1	2	1	2	5
Pasalic et al 2016	0	0	1	0	1	0	0	1	0	0	0	1	0	1	0	1	0	0	0	0	1	0	0	1	0	3	1	1	5
Rice et al 2013	0	1	0	0	1	0	0	0	0	1	0	0	1	0	1	1	0	0	0	1	0	0	0	0	1	2	1	2	5
Samoli et al 2017	1	0	0	0	1	0	0	0	0	1	0	1	0	1	1	1	0	0	0	1	0	0	1	0	0	3	2	3	8
Usemann et al 2019	1	0	0	0	1	0	0	1	0	0	0	1	0	0	0	1	0	0	0	1	0	0	0	1	0	0	0	2	2
Wang et al 2019	0	1	0	0	1	0	0	1	0	0	0	1	0	1	1	1	0	0	0	1	0	0	0	1	0	4	2	2	8
Yoda et al 2014	0	0	1	0	1	0	0	1	0	0	0	1	0	0	0	1	0	0	0	1	0	0	0	0	1	3	0	2	5
Yoda et al 2017	0	1	0	0	1	0	0	0	0	1	0	0	0	1	0	0	0	1	0	1	0	0	1	0	0	2	1	2	5
Zhang et al 2020	1	0	0	0	1	0	0	1	0	0	0	1	0	0	0	1	0	0	0	1	0	1	0	0	0	4	0	3	7

## Sheet: NOS-Cross-Sectional
Cross-sectional
1=yes, 0=no
	Selection											Comparability		Outcome
Cross-sectional	1) Representativeness of the exposed cohort				2) Selection of the non-exposed cohort			3) Ascertainment of exposure				1) Comparability of cohorts on the basis of the design or analysis		1) Ascertainment of outcome
1=yes, 0=no	a) truly representative of the average _____ in the community*	b) somewhat representative of the average _____ in the community*	c) selected group of users eg nurses, volunteers	d) no description of the derivation of the cohort	a) drawn from the same community as the exposed cohort*	b) drawn from a different source	c) no description of the derivation of the non-exposed cohort	a) secure record (eg surgical records)* For this review, this implies an exposure collected or modeled at a level smaller than the community (eg. individual measurments or modeling at the residential address)	b) structured interview where blind to case/control status*	c) interview not blinded to case/control status For this review, this category was used for exposure collected or modeled at a community level or higher (eg. school where many of the subjects attend, or single city monitor used)	d) no description	a) study controls for other air pollutants* For this item, the included papers had to control for other air pollutants within the ozone analysis from which estimates were reported.	b) study controls for SES* For this item, the included papers had to control for SES within the ozone analysis from which estimates were reported.	a) independent blind assessment*	b) record linkage*	c) self report	d) no description	Total Stars for Selection	Total Stars for Comparability	Total Stars for Outcome	Overall Total
Adman et al 2020	0	0	1	0	1	0	0	0	0	1	0	0	0	1	0	0	0	1	0	1	2
Amadeo et al 2015	1	0	0	0	1	0	0	1	0	0	0	0	0	1	0	0	0	3	0	1	4
Barone-Adesi 2015	1	0	0	0	1	0	0	1	0	0	0	0	1	1	0	0	0	3	0	1	4
Benka-Coker et al 2020	0	0	1	0	1	0	0	1	0	0	0	1	1	1	0	0	0	2	1	1	4
Chen et al 2015	1	0	0	0	0	1	0	0	0	1	0	1	1	1	0	0	0	1	2	1	4
Dales and Cakmak 2016	1	0	0	0	1	0	0	0	0	1	0	0	1	1	0	0	0	2	1	1	4
Dauchet et al 2018	1	0	0	0	1	0	0	0	0	1	0	0	1	1	0	0	0	2	1	1	4
Jung et al 2016	0	0	1	0	1	0	0	1	0	0	0	0	0	1	0	0	0	2	0	1	3
Paulin et al 2019	0	0	1	0	1	0	0	1	0	0	0	1	1	1	0	0	0	2	2	1	5
Tsui et al 2018	1	0	0	0	1	0	0	1	0	0	0	1	1	1	0	0	0	3	2	1	6
Urman et al 2014	1	0	0	0	0	1	0	1	0	0	0	0	1	1	0	0	0	2	2	1	5
Xing et al 2020	1	0	0	0	1	0	0	0	0	1	0	0	1	1	0	0	0	2	0	1	3
Zeng et al 2016	1	0	0	0	1	0	0	0	0	1	0	0	1	1	0	0	0	2	0	1	3
Zhang et al 2019 (Env Sci Poll Res Int)	0	0	1	0	1	0	0	1	0	0	0	1	0	1	0	0	0	2	1	1	4
Zhang et al 2019 (JAMA Netw Open)	1	0	0	0	1	0	0	0	0	1	0	0	1	1	0	0	0	2	0	1	3
Zhou et al 2016	1	0	0	0	1	0	0	0	0	1	0	0	0	1	0	0	0	2	0	1	3

## Sheet: ROBINS-I - All studies
Response options for signaling questions are yes (Y), probably yes (PY), probably no (PN), no (N) or No information (NI); Response options for judgements are low/moderate/serious/critical
Grey highlighted questions are only answered if prompted based on prior responses
				Domain 1: Bias Due to Confounding									Domain 2: Bias in selection of participants into the study						Domain 3: Bias in classification of interventions				Domain 4: Bias due to deviations from intended interventions					Domain 5: Bias due to missing data						Domain 6: Bias in measurement of outcomes					Domain 7: Bias in selection of the reported result				Confounding	Selection	Classification	Deviations	Missingness	Outcome measurement	Result Selection
Study	Study Design	Information Sources	Which Outcome is being assessed for bias	1.1 Is there potential for confounding of the effect of intervention in this study?	(if Y/PY to 1.1) 1.2 Was the analysis based on splitting participants’ follow up time according to intervention received?	(If Y/PY to 1.2) 1.3 Were intervention discontinuations or switches likely to be related to factors that are prognostic for the outcome?	(if Y/PY to 1.1) 1.4 Did the authors use an appropriate analysis method that controlled for all the important confounding domains?	(if Y/PY to 1.4) 1.5 Were confounding domains that were controlled for measured validly and reliably by the variables available in this study?	(if Y/PY to 1.1) 1.6. Did the authors control for any post-intervention variables that could have been affected by the intervention?	(If Y/PY to 1.3) 1.7. Did the authors use an appropriate analysis method that controlled for all the important confounding domains and for time-varying confounding?	(If Y/PY to 1.7) Were confounding domains that were controlled for measured validly and reliably by the variables available in this study?	Risk-of bias judgement	2.1Was selection of participants into the study (or into the analysis) based on participant characteristics observed after the start of intervention?	2.2. If Y/PY to 2.1: Were the post-intervention variables that influenced selection likely to be associated with intervention?	2.3 If Y/PY to 2.2: Were the post-intervention variables that influenced selection likely to be influenced by the outcome or a cause of the outcome?	2.4. Do start of follow-up and start of intervention coincide for most participants?	2.5. If Y/PY to 2.2 and 2.3, or N/PN to 2.4: Were adjustment techniques used that are likely to correct for the presence of selection biases?	Risk-of bias judgement	3.1 Were intervention groups clearly defined?	3.2 Was the information used to define intervention groups recorded at the start of the intervention?	3.3 Could classification of intervention status have been affected by knowledge of the outcome or risk of the outcome?	Risk-of bias judgement	4.3. Were important co-interventions balanced across intervention groups?	4.4 Was the intervention implemented successfully for most participants?	4.5 Did study participants adhere to assigned intervention regimen?	4.2. If N/PN to 4.3, 4.4 or 4.5: Was an appropriate analysis used to estimate the effect of starting and adhering to the intervention?	Risk-of bias judgement	5.1 Were outcome data available for all, or nearly all, participants?	5.2 Were participants excluded due to missing data on intervention status?	5.3 Were participants excluded due to missing data on other variables needed for the analysis?	5.4 If PN/N to 5.1, or Y/PY to 5.2 or 5.3: Are the proportion of participants and reasons for missing data similar across interventions?	5.5 If PN/N to 5.1, or Y/PY to 5.2 or 5.3: Is there evidence that results were robust to the presence of missing data?	Risk-of bias judgement	6.1 Could the outcome measure have been influenced by knowledge of the intervention received?	6.2 Were outcome assessors aware of the intervention received by study participants?	6.3 Were the methods of outcome assessment comparable across intervention groups?	6.4 Were any systematic errors in measurement of the outcome related to intervention received?	Risk-of bias judgement	Is the reported effect estimate likely to be selected, on the basis of the results, from... 7.1. ... multiple outcome measurements within the outcome domain?	7.2 ... multiple analyses of the intervention-outcome relationship?	7.3 ... different subgroups?	Risk-of bias judgement	(these cells pull automatically from the responses in the prior columns)
Adman et al 2020	cross-sectional	article	PEF	Y	N		N		PN			serious	Y	PY	PN	Y		low	Y	Y	N	low	Y	Y	N	PN	serious	PY	PY	PY			low	PN	PY	PY	N	moderate	PN	PN	PN	moderate	serious	low	low	serious	low	moderate	moderate
Altug et al 2013	cohort	article	impaired lung function	Y	N		Y	Y	PN			moderate	N			Y		low	Y	Y	N	low	Y	Y	PY		low	NI	PY	PY	PY		moderate	PN	PN	Y	N	low	PN	PN	PN	moderate	moderate	low	low	low	moderate	low	moderate
Amadeo et al 2015	cross-sectional	article	PEF	Y	N		N		PN			serious	Y	PY	PN	Y		low	Y	Y	N	low	Y	Y	PY		low	PY	PY	PY			low	PN	PN	Y	N	low	PN	PN	PN	moderate	serious	low	low	low	low	low	moderate
Barbone et al 2019	cohort	article	FEV1	Y	N		Y	Y	PN			moderate	N			Y		low	Y	Y	N	low	Y	Y	N	PN	serious	N	PY	PY	PY		moderate	PY	PY	PY	N	moderate	PN	PN	PN	moderate	moderate	low	low	serious	moderate	moderate	moderate
Barone-Adesi 2015	cross-sectional	article	FEV1 and FVC	Y	N		N		PN			serious	Y	PY	PN	Y		low	Y	Y	N	low	Y	Y	PY		low	PY	PY	PY			low	PN	PN	Y	N	low	PN	PN	PN	moderate	serious	low	low	low	low	low	moderate
Benka-Coker et al 2020	cross-sectional	article	FEV1 and FVC	Y	N		Y	Y	PN			moderate	Y	PY	PY	Y	PY	moderate	Y	Y	N	low	Y	Y	PY		low	PY	PY	PY			low	PN	PN	Y	N	low	PN	PN	PN	moderate	moderate	moderate	low	low	low	low	moderate
Benmerad et al 2017- lung transplant recipients	cohort	article	FEV1 and FVC	Y	N		N		PN			serious	N			Y		low	Y	Y	N	low	Y	Y	PY		low	N	PY	PY	PY		moderate	PN	PN	Y	N	low	PN	PN	PN	moderate	serious	low	low	low	moderate	low	moderate
Bräuner et al 2016	cohort	article	FEV1/FVC ratio	Y	N		N		PN			serious	N			Y		low	Y	Y	N	low	Y	Y	PY		low	Y	PY	PN			low	PN	PN	Y	N	low	PN	PN	PN	moderate	serious	low	low	low	low	low	moderate
Chang et al 2019	cohort	article	PEF	Y	N		N		PN			serious	N			Y		low	Y	Y	N	low	Y	Y	PY		low	Y	PY	N			low	PN	PN	Y	N	low	PN	PN	PN	moderate	serious	low	low	low	low	low	moderate
Chen et al 2015	cross-sectional	article	FEV1 and FVC	Y	N		Y	Y	PN			moderate	Y	PY	PY	Y	N	serious	Y	Y	N	low	Y	Y	N	PN	serious	PY	PY	PY			low	PN	PY	PY	N	moderate	PN	PN	PN	moderate	moderate	serious	low	serious	low	moderate	moderate
Chen et al 2016 (Envronmental Research)	cohort	article	FEF 25, 50, 75 and 25-75	Y	N		N		PN			serious	N			Y		low	Y	Y	N	low	Y	Y	PY		low	Y	PY	PY			low	PN	PN	Y	N	low	PN	PN	PN	moderate	serious	low	low	low	low	low	moderate
Dales and Cakmak 2016	cross-sectional	article	FEV1 and FVC	Y	N		N		PN			serious	Y	PY	PY	Y	Y	moderate	Y	Y	N	low	Y	Y	N	PN	serious	PY	PY	PY			low	PN	PY	PY	N	moderate	PN	PN	PN	moderate	serious	moderate	low	serious	low	moderate	moderate
Dauchet et al 2018	cross-sectional	article	FEV1 and FVC	Y	N		N		PN			serious	Y	Y	Y	Y	N	serious	Y	Y	N	low	Y	Y	N	PN	serious	PY	PY	PY			low	PN	PY	PY	N	moderate	PN	PN	PN	moderate	serious	serious	low	serious	low	moderate	moderate
Day et al 2017	cohort	article and online supplement	FEV1 and FVC	Y	N		N		PN			serious	N			Y		low	Y	Y	N	low	Y	Y	Y		low	Y	PY	PY			low	PN	PN	Y	N	low	PN	PN	PN	moderate	serious	low	low	low	low	low	moderate
Dimakopoulou et al 2020	cohort	article	FEV1 and FVC	Y	N		Y	Y	PN			moderate	N			Y		low	Y	Y	N	low	Y	Y	Y		low	NI	PY	PY	PY		moderate	PN	PN	Y	N	low	PN	PN	PN	moderate	moderate	low	low	low	moderate	low	moderate
Fernandez-Plata et al 2016	cohort	article	FEV1 and FVC	Y	N		N		PN			serious	N			Y		low	Y	Y	N	low	Y	Y	PY		low	NI	PY	PY	PY		moderate	PN	PN	Y	N	low	PN	Y	PN	serious	serious	low	low	low	moderate	low	serious
Fuertes et al 2015	cohort	article	FEV1 and FVC	Y	N		N		PN			serious	N			Y		low	Y	Y	N	low	Y	Y	N	PN	serious	N	PY	PY	PY		moderate	PN	PY	PY	N	moderate	PN	PN	PN	moderate	serious	low	low	serious	moderate	moderate	moderate
Gauderman et al 2015/Gilliland et al 2017	cohort	article and HEI report	FEV1 and FVC	Y	N		N		PN			serious	N			Y		low	Y	Y	N	low	Y	Y	N	PN	serious	N	PY	PY	PY		moderate	PN	PY	PY	N	moderate	PN	PN	PN	moderate	serious	low	low	serious	moderate	moderate	moderate
Hasunuma et al 2018	case-control	article	PEF	Y	N		Y	Y	PN			moderate	N			Y		low	Y	Y	N	low	Y	Y	PN	PN	serious	PY	PY	PY	Y	NI	low	PN	PN	Y	N	low	PN	NI	PN	moderate	moderate	low	low	serious	low	low	moderate
Hernandez et al 2020	cohort	article	FEV1 and FVC	Y	N		N		PN			serious	N			Y		low	Y	Y	N	low	Y	Y	PY		low	Y	PY	N			low	PN	PN	Y	N	low	PN	PN	PN	moderate	serious	low	low	low	low	low	moderate
Huang et al 2019	cohort	article	FEV1 And PEF	Y	N		N		PN			serious	N			Y		low	Y	Y	N	low	Y	Y	PY		low	Y	PY	PY			low	PN	PN	Y	N	low	PN	PN	PN	moderate	serious	low	low	low	low	low	moderate
Hwang et al 2015	cohort	article	growth in FEV1 and FVC	Y	N		Y	Y	PN			moderate	N			Y		low	Y	Y	N	low	Y	Y	PY		low	Y	PY	PY			low	PN	PN	Y	N	low	PN	PN	PN	moderate	moderate	low	low	low	low	low	moderate
Ierodiakonou et al 2016	cohort	article	FEV1 and FVC	Y	N		N		PN			serious	N			Y		low	Y	Y	N	low	Y	Y	N	PN	serious	Y	PY	PY			low	PN	PY	PY	N	moderate	PN	PN	PN	moderate	serious	low	low	serious	low	moderate	moderate
Int Panis et al 2017	cohort	article	FEV1 and FVC	Y	N		N		PN			serious	N			Y		low	Y	Y	N	low	Y	Y	PY		low	NI	PY	PY	PY		moderate	PN	PN	Y	N	low	PN	PN	PN	moderate	serious	low	low	low	moderate	low	moderate
Johannson et al 2018	cohort	article	FVC	Y	N		N		PN			serious	N			Y		low	Y	Y	N	low	Y	Y	PY		low	NI	PY	PY	PY		moderate	PY	PN	Y	N	low	PN	PN	PN	moderate	serious	low	low	low	moderate	low	moderate
Jung et al 2016	cross-sectional	article	FEV1 and FVC	Y	N		N		PN			serious	Y	PY	PY	Y	N	serious	Y	Y	N	low	Y	Y	PY		low	PY	PY	PY			low	PN	PN	Y	N	low	PN	PN	PN	moderate	serious	serious	low	low	low	low	moderate
Karakatsani et al 2017	cohort	article	FEV1 and FVC	Y	N		Y	Y	PN			moderate	N			Y		low	Y	Y	N	low	Y	Y	Y		low	NI	PY	PY	PY		moderate	PN	PN	Y	N	low	PN	PN	PN	moderate	moderate	low	low	low	moderate	low	moderate
Kariisa et al 2015	cohort	article	FEV1 and FVC	Y	N		N		PN			serious	PY	PY	PY	Y	PN	serious	Y	Y	N	low	Y	Y	PN	PN	serious	N	PY	PY	PY		moderate	PN	PY	PY	N	moderate	PN	PN	PN	moderate	serious	serious	low	serious	moderate	moderate	moderate
Kurai et al 2018	cohort	article	PEF	Y	N		N		PN			serious	N			Y		low	Y	Y	N	low	Y	Y	PN	PN	serious	Y	PY	N			low	PY	PY	PY	N	moderate	PN	PN	PN	moderate	serious	low	low	serious	low	moderate	moderate
Lepeule et al 2014	cohort	article	FEV1 and FVC	Y	N		N		PN			serious	N			Y		low	Y	Y	N	low	Y	Y	PN	PN	serious	N	PY	PY	PY		moderate	PN	PY	PY	N	moderate	PN	PN	PN	moderate	serious	low	low	serious	moderate	moderate	moderate
Li et al 2016	cohort	article	FEV1 and FVC	Y	N		Y	Y	PN			moderate	N			Y		low	Y	Y	N	low	Y	Y	PN	PN	serious	N	PY	PY	PY		moderate	PN	PY	PY	N	moderate	PN	PN	PN	moderate	moderate	low	low	serious	moderate	moderate	moderate
Li et al 2018	cohort	article	FEV1 and FVC	Y	N		N		PN			serious	N			Y		low	Y	Y	N	low	Y	Y	PN	PN	serious	Y	PY	PN			low	PN	PY	PY	N	moderate	PN	PN	PN	moderate	serious	low	low	serious	low	moderate	moderate
Liu et al 2018	cohort	article	FEV1	Y	N		N		PN			serious	N			Y		low	Y	Y	N	low	Y	Y	PY		low	NI	PY	PY	PY		moderate	PN	PN	Y	N	low	PN	PN	PN	moderate	serious	low	low	low	moderate	low	moderate
Martenies et al 2020	cohort	article	FEV1 and FVC	Y	N		N		PN			serious	N			Y		low	Y	Y	N	low	Y	Y	PN	PN	serious	NI	PY	PY	PY		moderate	PN	PY	PY	N	moderate	PN	PN	PN	moderate	serious	low	low	serious	moderate	moderate	moderate
Moreno-Macias et al 2013	cohort	article	FEV1 and FVC	Y	N		N		PN			serious	N			Y		low	Y	Y	N	low	Y	Y	PY		low	NI	PY	PY	PY		moderate	PN	PN	Y	N	low	PN	PN	PN	moderate	serious	low	low	low	moderate	low	moderate
Neophytou et al 2016	cohort	article	FEV1	Y	N		N		PN			serious	PY	PY	PN	Y		low	Y	Y	N	low	Y	Y	PY		low	NI	PY	PY	PY		moderate	PN	PN	Y	N	low	PN	PN	PN	moderate	serious	low	low	low	moderate	low	moderate
Pasalic et al 2016	cohort	article	FEV1	Y	N		N		PN			serious	N			Y		low	Y	Y	N	low	Y	Y	PY		low	N	PY	PY	PY		moderate	PN	PN	Y	Y	critical	PN	PN	PN	moderate	serious	low	low	low	moderate	critical	moderate
Paulin et al 2019	cross-sectional	article	FEV1	Y	N		Y	Y	PN			moderate	Y	PY	Y	Y	N	serious	Y	Y	N	low	Y	Y	PY		low	PY	PY	PY			low	PN	PN	Y	N	low	PN	PN	PN	moderate	moderate	serious	low	low	low	low	moderate
Rice et al 2013	cohort	article	FEV1 and FVC	Y	N		N		PN			serious	N			Y		low	Y	Y	N	low	Y	Y	PN	PN	serious	NI	PY	PY	PY		moderate	PN	PY	PY	N	moderate	PN	PN	PN	moderate	serious	low	low	serious	moderate	moderate	moderate
Samoli et al 2017	cohort	article	PEF	Y	N		N		PN			serious	N			Y		low	Y	Y	N	low	Y	Y	Y		low	Y	PY	PY			low	PN	PY	PY	N	moderate	PN	PN	PN	moderate	serious	low	low	low	low	moderate	moderate
Tsui et al 2018	cross-sectional	article	FEV1 and FVC	Y	N		Y	Y	PN			moderate	Y	PY	PY	Y	N	serious	Y	Y	N	low	Y	Y	PY		low	PY	PY	PY			low	PN	PN	Y	N	low	PN	PN	PN	moderate	moderate	serious	low	low	low	low	moderate
Urman et al 2014	cross-sectional	article	FEV1 and FVC	Y	N		N		PN			serious	Y	PY	PY	Y	N	serious	Y	Y	N	low	Y	Y	PY		low	PY	PY	PY			low	PN	PN	Y	N	low	PN	PN	PN	moderate	serious	serious	low	low	low	low	moderate
Usemann et al 2019	cohort	article	FEV1	Y	N		N		PN			serious	N			Y		low	Y	Y	N	low	Y	Y	PY		low	N	PY	PY	PY		moderate	PN	PN	Y	N	low	PN	PN	PN	moderate	serious	low	low	low	moderate	low	moderate
Wang et al 2019	cohort	article	FEV1 and FVC	Y	N		N		PN			serious	PY	PY	PY	Y	PY	moderate	Y	Y	N	low	Y	Y	PY		low	N	PY	PY	PY		moderate	PN	PN	Y	N	low	PN	PN	PN	moderate	serious	moderate	low	low	moderate	low	moderate
Xing et al 2020	cross-sectional	article	FEV1, FVC, PEF	Y	N		N		PN			serious	Y	PY	PY	Y	N	serious	Y	Y	N	low	Y	Y	N	PN	serious	PY	PY	PY			low	PN	PY	PY	N	moderate	PN	Y	Y	serious	serious	serious	low	serious	low	moderate	serious
Yoda et al 2014	cohort	article	FEV1 And PEF	Y	N		N		PN			serious	N			Y		low	Y	Y	N	low	Y	Y	PY		low	NI	PY	PY	PY		moderate	PN	PN	Y	N	low	PN	PN	PN	moderate	serious	low	low	low	moderate	low	moderate
Yoda et al 2017	cohort	article	FEV1 And PEF	Y	N		N		PN			serious	N			Y		low	Y	Y	N	low	Y	Y	PN	PN	serious	Y	PY	PY			low	PY	PY	PY	N	moderate	PN	PN	PN	moderate	serious	low	low	serious	low	moderate	moderate
Zeng et al 2016	cross-sectional	article	FEV1 And PEF	Y	N		N		PN			serious	Y	PY	PY	Y	N	serious	Y	Y	N	low	Y	Y	N	PN	serious	PY	PY	PY			low	PN	PY	PY	N	moderate	PN	Y	Y	serious	serious	serious	low	serious	low	moderate	serious
Zhang et al 2019 (Env Sci Poll Res Int)	cross-sectional	article	FEV1, FVC, PEF	Y	N		N		PN			serious	Y	PY	PN	Y		low	Y	Y	N	low	Y	Y	Y		low	PY	PY	PY			low	PN	PN	Y	N	low	PN	PN	PN	moderate	serious	low	low	low	low	low	moderate
Zhang et al 2019 (JAMA Netw Open)	cross-sectional	article	FEV1, FVC, PEF	Y	N		N		PN			serious	Y	PY	PY	Y	N	serious	Y	Y	N	low	Y	Y	N	PN	serious	PY	PY	PY			low	PN	PY	PY	N	moderate	PN	Y	Y	serious	serious	serious	low	serious	low	moderate	serious
Zhang et al 2020	cohort	article	FEV1, FVC, PEF	Y	N		N		PN			serious	N			Y		low	Y	Y	N	low	Y	Y	PY		low	Y	PY	PN			low	PN	PN	Y	N	low	PN	PN	PN	moderate	serious	low	low	low	low	low	moderate
Zhou et al 2016	cross-sectional	article	FEV1 and FVC	Y	N		N		PN			serious	Y	PY	PN	Y		low	Y	Y	N	low	Y	Y	N	PN	serious	PY	PY	PY			low	PN	PY	PY	N	moderate	PN	PN	PN	moderate	serious	low	low	serious	low	moderate	moderate
